# Supplementary material for: Hyperkinetic and Hypokinetic Movement Disorders in SSPE: A Systematic Review of Case Reports and Case Series
Source: Tremor Other Hyperkinet Mov (N Y). 2024 May 14;14:27. doi: 10.5334/tohm.875 (PMC11100530; doi:10.5334/tohm.875)
Supplement: Supplementary File. — Supplementary Tables 1 to 4. [file tohm-14-1-875-s1.zip]

Archive with 8 entries (8 files):
- tohm-875_garg_s1/Supplementary Table-1.docx
- tohm-875_garg_s1/Supplementary Table-1.pdf
- tohm-875_garg_s1/Supplementary Table-2.docx
- tohm-875_garg_s1/Supplementary Table-2.pdf
- tohm-875_garg_s1/Supplementary Table-3.docx
- tohm-875_garg_s1/Supplementary Table-3.pdf
- tohm-875_garg_s1/Supplementary Table-4.docx
- tohm-875_garg_s1/Supplementary Table-4.pdf
